# Supplementary material for: Approaches to R education in Canadian universities
Source: F1000Res. 2016 Nov 30;5:2802. [Version 1] doi: 10.12688/f1000research.10232.1 (PMC5166589; doi:10.12688/f1000research.10232.1)
Supplement: R survey results [file f1000research-5-11021-s0000.tgz]

Archive with 1 entries (1 files):
- f09be425-4581-4ac0-9dc9-78ed390a9acc_Dataset_1_Final.xlsx
