# Supplementary material for: Approaches to R education in Canadian universities
Source: F1000Res. 2016 Nov 30;5:2802. [Version 1] doi: 10.12688/f1000research.10232.1 (PMC5166589; doi:10.12688/f1000research.10232.1)
Supplement: R survey results [file f1000research-5-11021-s0000.tgz › f09be425-4581-4ac0-9dc9-78ed390a9acc_Dataset_1_Final.xlsx]

## Sheet: Sheet5
Timestamp	By checking the box below I acknowledge that I have read the Participant Consent Statement and wish to partake in the survey	What University are you affiliated with?	What department are you in?	Are you the department head/chair?	How many undergraduate courses does your department offer?	How many graduate courses does your department offer?	How many undergraduate courses do you teach?	How many graduate courses do you teach?	Do you use or teach R in any of your courses?	Do you have a class specific to teaching the R language?	What percentage of your classes use R in any capacity?	What subjects do you teach in R?	Do you use R for graduate or undergraduate classes?	What is the biggest advantage of teaching with R?	What is the biggest dis-advantage of teaching with R?	Do you use R for your own research?	Why don't you use R in your classes?	How open would you be to teaching R or using R in a class in the future?	Do you use R for your own research?	How many years have you used R?	What do you use R for?	Why do you use R?	What other statistical programs do you use?	Would you like a summary of the survey results?
2016-05-23 11:11:01	Take me to the survey	2	Mathematics	Yes	24	0	7	0	No								I am totally unfamiliar with R and it's capabilities	5	No					Yes
2016-05-23 12:32:40	Take me to the survey	25	Mathematics	Yes	17	0		0	Yes			Statistics, Independent Study in Mathematical Biology	Undergraduate	It's free	There are too many options within R	No			No					Yes
2016-05-23 15:32:53	Take me to the survey	39	Mathématiques et statistique	Yes	115	25	1		No								My classes don't require statistical analyses, plotting, or modeling	8	Yes	25	Statistical analysis, Modeling, Generating figures	It's free and open source, It is the standard in my area of research	MATLAB	Yes
2016-05-23 17:17:05	Take me to the survey	13	Mathematics & Statistics	Yes	25	0	3	0	Yes	No	0.5	Statistics	Undergraduate	It's free, Open source resources, Supported on multiple platforms (Mac, PC, Linux), versatile	Steep learning curve, Hard for students without programming background	Yes			Yes	6	Statistical analysis, Modeling, Generating figures	It's free and open source, It is the standard in my area of research	SAS/SPSS, Minitab for teaching	Yes
2016-05-23 19:16:07	Take me to the survey	1	Mathematics & Statistics	Yes	50	10	4	1	Yes	No	0.28	Statistics	Both	It's free	Steep learning curve	Yes			Yes	15	Statistical analysis	Packages specific to my research exist, It's free and open source, It is the standard in my area of research	None	Yes
2016-05-23 19:38:48	Take me to the survey	21	Biology	No			3	0	Yes	Yes	1	The R language itself, Statistics, Physiological modelling	Both	Packages exist specific to my topic area, Open source resources, Supported on multiple platforms (Mac, PC, Linux)	Steep learning curve	Yes			Yes	3	Statistical analysis, Modeling, Generating figures	Packages specific to my research exist, It's free and open source, support across multiple platforms	PRISM	No
2016-05-24 08:17:54	Take me to the survey	55	Ecology and Evolutionary Biology	Yes	44	14	1	1	Yes	No	NA	Statistics	Graduate	It's free, Packages exist specific to my topic area	Steep learning curve	Yes			Yes	20	Statistical analysis, Generating figures	Packages specific to my research exist, It's free and open source	SAS/SPSS, Statistica	No
2016-05-24 08:19:22	Take me to the survey	55	Ecology & Evolution	No			1	2	Yes	No	0.8	The R language itself, Statistics	Both	It's free, Packages exist specific to my topic area, Open source resources	Steep learning curve	Yes			Yes		Statistical analysis, Modeling	Packages specific to my research exist, It's free and open source, It is the standard in my area of research	None	No
2016-05-24 08:23:03	Take me to the survey	55	Biology	No			2	0	Yes	No	0.1	The R language itself	Undergraduate	It's free, Packages exist specific to my topic area, Supported on multiple platforms (Mac, PC, Linux)	Steep learning curve	Yes			Yes	16	Statistical analysis, Generating figures, multivariate analyses	Packages specific to my research exist, It's free and open source, it's a toolbox with which the desired analyses can be assembled. user configures the options of existing functions.	None	Yes
2016-05-24 08:35:42	Take me to the survey	55	Biology	No			3	0	Yes	No	0.33	Statistics	Undergraduate	It's free	Steep learning curve	Yes			Yes	3	Statistical analysis, Generating figures	Packages specific to my research exist	SAS/SPSS	Yes
2016-05-24 08:37:44	Take me to the survey	5	Mathematics	Yes	10	0	10	0	No								I am totally unfamiliar with R and it's capabilities		No					Yes
2016-05-24 08:48:23	Take me to the survey	19	all 3 (biology, math & statistics)	No			2	2	Yes	No	0.75	The R language itself, Statistics, Ecological modeling	Both	It's free, Packages exist specific to my topic area, Open source resources, Supported on multiple platforms (Mac, PC, Linux)	Steep learning curve	Yes			Yes	20	Statistical analysis, Modeling, Generating figures	Packages specific to my research exist, It's free and open source, It is the standard in my area of research	None	Yes
2016-05-24 09:00:52	Take me to the survey	19	Statistics	No			4	2	Yes	No	1	Statistics	Both	It's free, Packages exist specific to my topic area	Students rarely learn the language of R, just how to get by with it	Yes			Yes	20	Statistical analysis, Modeling, Generating figures	Packages specific to my research exist, It is the standard in my area of research	MATLAB, SAS/SPSS	Yes
2016-05-24 09:03:46	Take me to the survey	19	Biology	No			1	1	Yes	No	NA	The R language itself, Statistics, Bioinformatics	Both	It's free, Packages exist specific to my topic area, Open source resources, Supported on multiple platforms (Mac, PC, Linux)	There are too many options within R	Yes			Yes	13	Statistical analysis, Modeling, Generating figures, Bioinformatics	Packages specific to my research exist, It's free and open source, It is the standard in my area of research	None	Yes
2016-05-24 09:18:11	Take me to the survey	14	Decision Sciences	No			0	3	No								I am totally unfamiliar with R and it's capabilities	10	Yes	15	Statistical analysis, Modeling, Generating figures, Bioinformatics, Data Mining	Packages specific to my research exist, It's free and open source, It is the standard in my area of research	SAS/SPSS	No
2016-05-24 09:52:26	Take me to the survey	52	Biology	No			2	0.5	No								I am familiar but far from expert with R	8	Yes	1	Statistical analysis, Modeling	It's free and open source	SAS/SPSS, Prism	No
2016-05-24 10:02:09	Take me to the survey	52	Biology	Yes	119	15	2	0	Yes	Yes	1	The R language itself, Statistics	Both	It's free, Supported on multiple platforms (Mac, PC, Linux)	Steep learning curve, Students rarely learn the language of R, just how to get by with it	Yes			Yes	5	Statistical analysis, Generating figures	Packages specific to my research exist, It's free and open source, It is the standard in my area of research		Yes
2016-05-24 10:15:45	Take me to the survey	41	Mathematics	No			3	1	Yes	No	0.75	Statistics	Both	It's free, Packages exist specific to my topic area, Open source resources, Supported on multiple platforms (Mac, PC, Linux), You can code yourself. Good for teaching how the methods work.	It is not used in industry. They also need to learn other languages.	Yes			Yes		Statistical analysis, Modeling, Generating figures	Packages specific to my research exist, It's free and open source, It is the standard in my area of research	MATLAB, SAS/SPSS	Yes
2016-05-24 10:36:45	Take me to the survey	21	Biology	No			4	1	Yes	No	0.75	Statistics, Ecological modeling	Both	It's free, Open source resources, Supported on multiple platforms (Mac, PC, Linux)	Steep learning curve	Yes			Yes	4	Statistical analysis, Modeling, Generating figures	Packages specific to my research exist, It's free and open source, It is the standard in my area of research	SAS/SPSS	No
2016-05-24 10:39:19	Take me to the survey	19	Statistics	No			1		Yes	No	1	Ecological modeling	Undergraduate	It's free, Packages exist specific to my topic area, Open source resources, Supported on multiple platforms (Mac, PC, Linux)	Steep learning curve	Yes			Yes	15	Statistical analysis, Modeling, Generating figures	Packages specific to my research exist, It's free and open source	MATLAB, Mathematica	Yes
2016-05-24 10:44:40	Take me to the survey	19	Mathematics and Statistics	No			2	1	Yes	Yes	0.5	The R language itself, Statistics, Monte Carlo and computationally intensive statistics	Both	It's free, Supported on multiple platforms (Mac, PC, Linux), The ability to program methods and to experiment with different methods	Steep learning curve	Yes			Yes	17	Statistical analysis, Modeling, Generating figures, Bioinformatics	It's free and open source, It is the standard in my area of research, I can easily program new methods that I develop and share those with the wider community	SAS/SPSS	Yes
2016-05-24 11:23:45	Take me to the survey	52	Biology	No			4	1	Yes	No	0.6	The R language itself, Statistics, Ecological modeling	Undergraduate	Open source resources	Steep learning curve	Yes			Yes	8	Statistical analysis, Modeling, Generating figures	Packages specific to my research exist, It's free and open source, It is the standard in my area of research	None	Yes
2016-05-24 12:25:15	Take me to the survey	7	Mathematics	No			8	0	No								I am totally unfamiliar with R and it's capabilities	0	No					No
2016-05-24 12:26:28	Take me to the survey	6	Management Science	No			4	0	No								I am totally unfamiliar with R and it's capabilities	7	No					Yes
2016-05-24 12:34:39	Take me to the survey	44	Biology	No			4	1	Yes	No	0.8	Statistics, Ecological modeling	Undergraduate	It's free, It's what most scientists use	Steep learning curve	Yes			Yes	10	Statistical analysis, Generating figures	It is the standard in my area of research	None	No
2016-05-24 13:03:00	Take me to the survey	54	Biology	No			2	1	Yes	No	0.3	Statistics	Graduate	It's free, Packages exist specific to my topic area, Open source resources	Steep learning curve	Yes			Yes	7	Statistical analysis, Generating figures	Packages specific to my research exist, It's free and open source, It is the standard in my area of research	None	Yes
2016-05-24 13:23:35	Take me to the survey	44	Biology	No			4	0	Yes	Yes	0.75	The R language itself, Statistics, Ecological modeling	Undergraduate	It's free, Open source resources, Supported on multiple platforms (Mac, PC, Linux)	Steep learning curve	Yes			Yes		Statistical analysis, Modeling	It's free and open source	SAS/SPSS	No
2016-05-24 13:26:22	Take me to the survey	52	Biology	No			3	1	Yes	No	0.75	The R language itself, Statistics, Bioinformatics	Both	Packages exist specific to my topic area	Steep learning curve	Yes			Yes	15	Statistical analysis, Modeling, Generating figures, Bioinformatics, ecology	Packages specific to my research exist, portable, some parallelization support	I come from SAS	Yes
2016-05-24 13:47:30	Take me to the survey	54	Plant Sciences	No			2	2	Yes	Yes	0.5	The R language itself, Statistics	Both	It's free, Packages exist specific to my topic area, Open source resources	Pushback from faculty who are SAS users	Yes			Yes	10	Statistical analysis, Modeling, Generating figures	Packages specific to my research exist, It's free and open source, It is the standard in my area of research	None	Yes
2016-05-24 14:48:43	Take me to the survey	30	Biology	Yes	22	0	8	0	No								My classes don't require statistical analyses, plotting, or modeling	4	No					No
2016-05-24 15:32:04	Take me to the survey	55	Ecology and Evolutionary Biology	No			3	0	Yes	No	0.33	Statistics	Undergraduate	It's free	Steep learning curve, Its just overall too hard - students spend more time learning to get around R and less time learning about statistics	No			No					Yes
2016-05-24 17:01:20	Take me to the survey	53	Biology	Yes	30	3	4	0.5	No								My classes don't require statistical analyses, plotting, or modeling	0	No					No
2016-05-24 17:22:45	Take me to the survey	28	Biology	No			4	0	No								I am Teaching Faculty and am not an active researcher.	3	No					No
2016-05-24 17:51:35	Take me to the survey	53	Statistics	No			2	2	Yes	Yes	0.3	Statistics	Both	Open source resources	Students rarely learn the language of R, just how to get by with it	Yes			Yes		Statistical analysis	It's free and open source	MATLAB	Yes
2016-05-24 21:46:37	Take me to the survey	14	Decision Sciences	No			2	5	Yes	Yes	0.1	The R language itself, Statistics	Graduate	It is relevant for the students' training	Steep learning curve	Yes			Yes	15	Statistical analysis, Modeling, Generating figures	It is the standard in my area of research, Sharing methods through packages	SAS/SPSS	Yes
2016-05-24 22:08:16	Take me to the survey	28	Biology	No			1	1	No								Yes, I use R for my research	10	Yes	12	Statistical analysis, Modeling, Generating figures	Packages specific to my research exist, It's free and open source, It is the standard in my area of research	None	Yes
2016-05-25 02:23:49	Take me to the survey	32	Biology	No			0	1	Yes	Yes	1	The R language itself, Data manipulation, Plotting, and reproducible research	Both	It's free, Packages exist specific to my topic area, Open source resources, Supported on multiple platforms (Mac, PC, Linux), the awesome community that exists around this language, both online and on our university campus	The language's peculiar historical quirks, and also its flexibility, can present a challenge to learners.	Yes			Yes	9	Statistical analysis, Modeling, Generating figures, Data manipulation, simulations, accessing data from the internet, programming	Packages specific to my research exist, It's free and open source, It is the standard in my area of research, Because I enjoy learning from and contributing to the vibrant open-source community that has developed around R. it is the language that most empirical ecologists "speak" and I want to join that conversation.	some elementary python and a few command-line tools, but that's all.	Yes
2016-05-25 08:32:37	Take me to the survey	11	Biology	No			2	0	No								My classes don't require statistical analyses, plotting, or modeling	3	Yes	6	Statistical analysis, Modeling, Generating figures	Packages specific to my research exist, It's free and open source	None	No
2016-05-25 09:55:45	Take me to the survey	58	Statistics	No			3	1	Yes	Yes	0.6	The R language itself, Statistics	Both	It's free, Packages exist specific to my topic area, Supported on multiple platforms (Mac, PC, Linux)	Steep learning curve	Yes			Yes	7	Statistical analysis, Modeling, Generating figures	Packages specific to my research exist, It's free and open source	SAS/SPSS, LINDO, BMDP	Yes
2016-05-25 10:08:55	Take me to the survey	55	Ecology and Evolutionary Biology	No			3	2	Yes	No	1	Statistics, Ecological modeling, Ecological methods, evolutionary biology research	Both	It's free, Packages exist specific to my topic area, Open source resources	challenge of installing and teaching R on multiple platforms simultaneously	Yes			Yes		Statistical analysis, Modeling, Generating figures	Packages specific to my research exist, It's free and open source, It is the standard in my area of research, the scripting language is easy to learn	mathematica	Yes
2016-05-25 12:34:43	Take me to the survey	30	Biology	No			6	0	No								I use it in my own research	6	Yes	1	Statistical analysis, Generating figures	It's free and open source	None	Yes
2016-05-26 22:09:38	Take me to the survey	15	Mathematics	No			4	0	No								I am totally unfamiliar with R and it's capabilities	5	No					Yes
2016-05-27 07:05:51	Take me to the survey	11	Biology	No			3	1	Yes	No	0.25	Statistics	Both	It's free	Steep learning curve	No			No					No
2016-05-30 11:52:09	Take me to the survey	61	Biology	No			2	1	Yes	No	0.66	The R language itself, Statistics, Ecological modeling	Both	It's free, Packages exist specific to my topic area, Open source resources	Steep learning curve	Yes			Yes	7	Statistical analysis, Modeling	Packages specific to my research exist, It's free and open source, It is the standard in my area of research	None	Yes
2016-05-31 13:49:12	Take me to the survey	61	Biology	No			4	1	No								Our University buys licenses for other stats programs	1	Yes	3	Statistical analysis	Packages specific to my research exist, It's free and open source, It is the standard in my area of research	SAS/SPSS	No
2016-06-01 10:16:29	Take me to the survey	4	Biology	No			3	1	No								Our University buys licenses for other stats programs	10	Yes	1	Statistical analysis, Modeling, Generating figures	Packages specific to my research exist, It's free and open source, I've written my own package. Now I can contribute to the community!	Sigmaplot :-( Horrible. I switched to R for greater ability to do mixed models	Yes
2016-06-01 10:51:01	Take me to the survey	9	Biology	No			2	1	Yes	No	0.5	The R language itself, Statistics	Both	It's free, Packages exist specific to my topic area, Open source resources	Steep learning curve, Students rarely learn the language of R, just how to get by with it, students have no experience in programming, or even using a command-line	Yes			Yes	4	Statistical analysis, Modeling, Generating figures	Packages specific to my research exist, It's free and open source, It is the standard in my area of research	SAS/SPSS, Excel	Yes
2016-06-01 11:10:58	Take me to the survey	9	Mathematics	No			4	1	Yes	Yes	0.3	Statistics	Both	It's free, Open source resources		No			No					Yes
2016-06-01 11:12:58	Take me to the survey	12		No			4	0	No								research	4	Yes		Statistical analysis	It's free and open source	None	No
2016-06-01 11:19:05	Take me to the survey	9	Mathematics	No			2	1	No								Our University buys licenses for other stats programs	8	No					Yes
2016-06-01 11:24:05	Take me to the survey	17	Biology	No			4	1	No								research yes, teaching no	5	Yes	1.5	Statistical analysis	It's free and open source	Systat	Yes
2016-06-01 11:24:30	Take me to the survey	17	Biology	No			5	2	No								my grad students use R but I use more simpler stats in my undergrad courses	8	Yes	4	Statistical analysis, Modeling, Generating figures	It's free and open source, It is the standard in my area of research	SAS/SPSS	No
2016-06-01 11:27:45	Take me to the survey	17	Biology	No			2	0	No								My classes don't require statistical analyses, plotting, or modeling	6	No					No
2016-06-01 11:40:05	Take me to the survey	16	Mathematics	No			5	1	No								I am totally unfamiliar with R and it's capabilities, Our University buys licenses for other stats programs	8	No					Yes
2016-06-01 11:48:13	Take me to the survey	18	Redpath Museum	No			3	1	No								My classes don't require statistical analyses, plotting, or modeling	10	Yes	10	Statistical analysis, Modeling, Generating figures	Packages specific to my research exist, It's free and open source, It is the standard in my area of research	None	No
2016-06-01 12:21:15	Take me to the survey	3	Biology	No			4	0	No								I am totally unfamiliar with R and it's capabilities	0	No					No
2016-06-01 12:29:19	Take me to the survey	20	Biology	No			4	1	Yes	No	0.3	The R language itself, Statistics, Bioinformatics, Ecological modeling, Spatial analyses	Both	It facilitates teaching problem solving and is widely used and therefore a good skill to have for the job market.	Steep learning curve	Yes			Yes	10	Statistical analysis, Modeling, Generating figures, Bioinformatics, spatial analyses	It is the standard in my area of research	None	Yes
2016-06-01 12:35:52	Take me to the survey	23	Biology & Chemistry	No			4	1	No								Our University buys licenses for other stats programs, I am more familiar with SAS, SPSS	4	No					Yes
2016-06-01 12:38:23	Take me to the survey	20	geography	No			5	1	Yes	No	0.2	climatology	Undergraduate	Open source resources	Steep learning curve	Yes			Yes	8	Statistical analysis, Modeling, Generating figures	Packages specific to my research exist, It's free and open source	MATLAB	No
2016-06-01 12:38:24	Take me to the survey	20	Biology	No			2	1	No								My classes don't require statistical analyses, plotting, or modeling, R is too challenging for our students	8	Yes	10	Statistical analysis, Modeling, Generating figures	Packages specific to my research exist, It's free and open source	None	Yes
2016-06-01 12:38:39	Take me to the survey	8	Biology	No			5	0	No								My classes don't require statistical analyses, plotting, or modeling		No					No
2016-06-01 12:54:39	Take me to the survey	26	Biology	No			2	1	Yes	Yes	0.5	Statistics, Ecoinformatics	Both	Packages exist specific to my topic area, Open source resources, Supported on multiple platforms (Mac, PC, Linux)	Steep learning curve, Students rarely learn the language of R, just how to get by with it	Yes			Yes	10	Statistical analysis, Modeling, Generating figures, Ecoinformatics	Packages specific to my research exist, It's free and open source, It is the standard in my area of research	MATLAB, SAS/SPSS	Yes
2016-06-01 13:13:23	Take me to the survey	27	Biology	No			4	0	No								I use GraphPad Prism. I know how to use Minitab. I used SAS, JMP and SYSTAT for my Ph.D. I would like to learn R and teach it in an upper level undergraduate course. No time right now...	10	No					Yes
2016-06-01 13:15:37	Take me to the survey	23	Mathematics	No			10	1	No								I am totally unfamiliar with R and it's capabilities, My classes don't require statistical analyses, plotting, or modeling	10	No					No
2016-06-01 13:15:49	Take me to the survey	31	Biology	No			6	0	Yes	No	0.33	The R language itself, Statistics, Ecological modeling	Undergraduate	It's free, Open source resources, Supported on multiple platforms (Mac, PC, Linux)	Steep learning curve, Students rarely learn the language of R, just how to get by with it	Yes			Yes		Statistical analysis, Modeling, Generating figures	Packages specific to my research exist, It's free and open source, It is the standard in my area of research	None	Yes
2016-06-01 13:18:30	Take me to the survey	18	Mathematics	No			1.5	1.5	Yes	No	0.9	Statistics	Both	It's free, Packages exist specific to my topic area, Supported on multiple platforms (Mac, PC, Linux)	Very few mainstream texts given worked examples in R	Yes			Yes		Statistical analysis, Modeling, Generating figures	Packages specific to my research exist, It's free and open source, It is the standard in my area of research, Best software for programming	SAS/SPSS	Yes
2016-06-01 13:24:36	Take me to the survey	24	Biology	No			2	2	Yes	Yes	0.75	Statistics	Both	reproducibility	Students rarely learn the language of R, just how to get by with it	Yes			Yes		Statistical analysis	Packages specific to my research exist, It is the standard in my area of research	STATA, JMP	Yes
2016-06-01 13:34:08	Take me to the survey	20	Joint appointment: both biology and math	No			2	0	Yes	No	0.5	Statistics, Ecological modeling	Undergraduate	It's free, Packages exist specific to my topic area	Steep learning curve	Yes			Yes	3	Statistical analysis	It's free and open source, It's free and so code I write is easily accessible to others	MATLAB	Yes
2016-06-01 13:35:43	Take me to the survey	35	Biology	No			3	1	Yes	Yes	1	Statistics	Both	It's free, Packages exist specific to my topic area, Open source resources, Supported on multiple platforms (Mac, PC, Linux)	Steep learning curve, Students rarely learn the language of R, just how to get by with it	Yes			Yes	5	Statistical analysis	Packages specific to my research exist, It's free and open source, It is the standard in my area of research	JMP	Yes
2016-06-01 13:36:57	Take me to the survey	35	Biology	No			2	0	Yes	No	1	Statistics, Ecological modeling	Undergraduate	It teaches students the process and value of writing algorithms.	Steep learning curve	No			No					No
2016-06-01 13:38:53	Take me to the survey	18	Mathematics	No			2	1	Yes	No	1	Statistics	Both	It is the standard in statistics	None but it requires effort from all parties	Yes			Yes	20	Statistical analysis, Modeling, Generating figures	Packages specific to my research exist, It's free and open source, It is the standard in my area of research	None	No
2016-06-01 13:41:00	Take me to the survey	35	Biology	No			4	0	Yes	No	0.25	Statistics, Ecological modeling	Undergraduate	It's free, Open source resources, Supported on multiple platforms (Mac, PC, Linux), flexibility of the language	Steep learning curve, Students rarely learn the language of R, just how to get by with it	Yes			Yes	12	Statistical analysis, Modeling, Generating figures	Packages specific to my research exist, It's free and open source, It is the standard in my area of research, flexibility of the language	None	No
2016-06-01 13:43:22	Take me to the survey	38	Biology	No			2	1	Yes	No	1	The R language itself, Statistics, Bioinformatics, Ecological modeling	Graduate	It's free, Packages exist specific to my topic area, Open source resources	Students rarely learn the language of R, just how to get by with it	Yes			Yes	3	Statistical analysis, Modeling, Generating figures	Packages specific to my research exist, It's free and open source	SAS/SPSS	No
2016-06-01 13:47:13	Take me to the survey	22	Biology	No			3	0	Yes	Yes	0.15	Statistics	Undergraduate	It's free	Students rarely learn the language of R, just how to get by with it	No			No					No
2016-06-01 13:51:13	Take me to the survey	40	Biology	No			1	1	No								I am totally unfamiliar with R and it's capabilities	2	No					No
2016-06-01 13:51:53	Take me to the survey	8	Biology	No			2	1	No								My classes don't require statistical analyses, plotting, or modeling	9	Yes		Statistical analysis, Modeling, Generating figures	Packages specific to my research exist, It's free and open source, It is the standard in my area of research	None	Yes
2016-06-01 13:58:55	Take me to the survey	38	Biology	No			2	1	Yes	Yes	1	The R language itself, Statistics, Bioinformatics, Ecological modeling	Both	It's free, Packages exist specific to my topic area, Open source resources, Supported on multiple platforms (Mac, PC, Linux)	Steep learning curve, packages compatibility	Yes			Yes	12	Statistical analysis, Modeling, Generating figures, Bioinformatics, text editing	Packages specific to my research exist, It's free and open source, It is the standard in my area of research, you can easily replicate the work	MATLAB	Yes
2016-06-01 13:59:20	Take me to the survey	40	Biology	No			1	0	No								My classes don't require statistical analyses, plotting, or modeling	0	No					No
2016-06-01 13:59:26	Take me to the survey	24	Biology	No			2	1	Yes	No	0.33	Ecology	Undergraduate	It's free, Open source resources	Steep learning curve, Students rarely learn the language of R, just how to get by with it	Yes			Yes	11	Statistical analysis, Generating figures	Packages specific to my research exist, It's free and open source, It is the standard in my area of research	JMP	No
2016-06-01 13:59:51	Take me to the survey	27	Biology	No			5	1	Yes	No	0.02	Statistics	Undergraduate	It's free, Packages exist specific to my topic area, Supported on multiple platforms (Mac, PC, Linux)	Steep learning curve	Yes			Yes	8	Statistical analysis, Generating figures	Packages specific to my research exist, It's free and open source, It is the standard in my area of research	None	No
2016-06-01 14:21:32	Take me to the survey	20	Biology	No			2	1.5	No								Our University buys licenses for other stats programs	0	No					Yes
2016-06-01 14:25:11	Take me to the survey	35	Biology	No			3	0	No								My classes don't require statistical analyses, plotting, or modeling	1	No					Yes
2016-06-01 14:38:43	Take me to the survey	43	Biology	No			2	1	Yes	No	0.66	Statistics, Bioinformatics	Both	It's free, Packages exist specific to my topic area, Supported on multiple platforms (Mac, PC, Linux)	Steep learning curve	Yes			Yes	3	Statistical analysis	Packages specific to my research exist, It's free and open source	Stata	Yes
2016-06-01 14:40:54	Take me to the survey	43	Biology	No			3	0	No								I am totally unfamiliar with R and it's capabilities		No					No
2016-06-01 14:47:44	Take me to the survey	43	Biology	No			2	0	No								Our University buys licenses for other stats programs	0	No					No
2016-06-01 14:52:04	Take me to the survey	40	Biology	No			2	1	Yes	Yes	1	The R language itself, Statistics	Both	It's free	Students rarely learn the language of R, just how to get by with it	Yes			Yes	14	Statistical analysis, Modeling, Generating figures	Packages specific to my research exist, It's free and open source	None	Yes
2016-06-01 14:52:30	Take me to the survey	29	Mathematics	No			5	0	Yes	No	0.1	Statistics	Undergraduate	It's free, Open source resources	Steep learning curve	Yes			Yes		Statistical analysis, Modeling	It's free and open source	MATLAB, SAS/SPSS	No
2016-06-01 14:56:20	Take me to the survey	60	Biology	No			2	2	Yes	Yes	0.5	The R language itself, Statistics	Both	It's free, Packages exist specific to my topic area	Steep learning curve	Yes			Yes	4	Statistical analysis, Generating figures	Packages specific to my research exist, It's free and open source, It is the standard in my area of research	None	Yes
2016-06-01 15:01:29	Take me to the survey	37	Biology	No			0	0	No								I am totally unfamiliar with R and it's capabilities	0	No					No
2016-06-01 15:04:46	Take me to the survey	43	Biology	No			3	0	No								yes, I do	0	Yes	3	Statistical analysis, Modeling	Packages specific to my research exist, It's free and open source	SAS/SPSS	No
2016-06-01 15:10:18	Take me to the survey	26	Biology	No			2	1	No								I am totally unfamiliar with R and it's capabilities	2	No					No
2016-06-01 15:17:53	Take me to the survey	10	Mathematics	No			3	0	No								I am totally unfamiliar with R and it's capabilities, My classes don't require statistical analyses, plotting, or modeling	0	No					No
2016-06-01 15:21:28	Take me to the survey	40	Mathematics	No			2	2	No								I am totally unfamiliar with R and it's capabilities, My classes don't require statistical analyses, plotting, or modeling	0	No					No
2016-06-01 15:22:51	Take me to the survey	57	Mathematics	No			2.5	1.5	Yes	No	0.75	Statistics, Operational Research, Theory of Interest	Both	It's free, powerful, graphics	loading data from outside sources	Yes			Yes	10	Statistical analysis, Modeling, Generating figures, exploring	It's free and open source, It's well known	MATLAB, SAS/SPSS	Yes
2016-06-01 15:26:47	Take me to the survey	56	Biology	No			3	1	No								slightly familiar with R	8	No					No
2016-06-01 15:32:16	Take me to the survey	56	Biology	No			3	1	Yes	No	0.75	The R language itself, Statistics, Ecological modeling	Both	It's free, Open source resources, Supported on multiple platforms (Mac, PC, Linux)	Steep learning curve, Students rarely learn the language of R, just how to get by with it	Yes			Yes		Statistical analysis, Modeling, Generating figures	It's free and open source, It is the standard in my area of research	MATLAB, SAS/SPSS	Yes
2016-06-01 15:33:58	Take me to the survey	56	Biology	No			5	0	No								My classes don't require statistical analyses, plotting, or modeling, don't do research	5	No					No
2016-06-01 15:35:56	Take me to the survey	45	Biology	No			6	0	No								I am totally unfamiliar with R and it's capabilities, My classes don't require statistical analyses, plotting, or modeling	3	No					Yes
2016-06-01 15:52:21	Take me to the survey	40	Biology	No			3	3	Yes	No	0.4	Statistics	Both	It's free	Steep learning curve	Yes			Yes	18	Statistical analysis, Modeling, Generating figures	Packages specific to my research exist, It is the standard in my area of research	None	No
2016-06-01 15:55:21	Take me to the survey	42	Biology	No			1	1	Yes	Yes	0.5	The R language itself, Statistics, Ecological modeling	Both	It's free, Packages exist specific to my topic area, Open source resources, Supported on multiple platforms (Mac, PC, Linux)	Students rarely learn the language of R, just how to get by with it	Yes			Yes	3	Statistical analysis, Modeling	Packages specific to my research exist, It's free and open source	MATLAB	Yes
2016-06-01 16:02:48	Take me to the survey	56	Biology	No					No								I am totally unfamiliar with R and it's capabilities, Our University buys licenses for other stats programs	7	No					Yes
2016-06-01 16:04:01	Take me to the survey	47	Biology	No			4	1	No								My classes don't require statistical analyses, plotting, or modeling	4	No					No
2016-06-01 16:08:01	Take me to the survey	36	Mathematics	No			6	0	No								My classes don't require statistical analyses, plotting, or modeling	9	No					No
2016-06-01 16:11:08	Take me to the survey	48	Biology	No			2	1	No								I use Statistica and have grad students using R & have tinkered with it a bit myself	4	Yes	1	Statistical analysis, Generating figures	It's free and open source	Statistica, Statview, DataDesk	Yes
2016-06-01 16:11:10	Take me to the survey	43	Mathematics	No			5	5	No								no	4	No					No
2016-06-01 16:18:56	Take me to the survey	12	Mathematics	No			4	0	No								Yes, I use R in my research	10	Yes	2	Statistical analysis	It's free and open source	None	No
2016-06-01 16:32:44	Take me to the survey	49	Biology	No			3	0	No								My grad students all use R	0	Yes	5	Statistical analysis, Modeling, Generating figures	It's free and open source, It is the standard in my area of research		Yes
2016-06-01 16:35:47	Take me to the survey	32	Statistics	No			2	1	Yes	No	1	Statistics	Both	It's free, Open source resources, Supported on multiple platforms (Mac, PC, Linux)	Steep learning curve	Yes			Yes	15	Statistical analysis, Modeling, Generating figures	It's free and open source	MATLAB	Yes
2016-06-01 16:43:54	Take me to the survey	49	Biology	No			3	0	No								My classes don't require statistical analyses, plotting, or modeling	8	Yes		Statistical analysis, Generating figures	It's free and open source	Prism	Yes
2016-06-01 17:03:00	Take me to the survey	32	Biology	No			2	0	Yes	Yes	0.5	Statistics	Undergraduate	It's free	Students rarely learn the language of R, just how to get by with it	Yes			Yes		Statistical analysis, Modeling, Generating figures	Packages specific to my research exist, It's free and open source, It is the standard in my area of research	None	Yes
2016-06-01 17:05:11	Take me to the survey	51	Biology	No			4	0	No								Our University buys licenses for other stats programs, I make sure my grad students use R so I do use it in my research	10	Yes	2	Statistical analysis, Modeling, Generating figures	Packages specific to my research exist, It's free and open source, It is the standard in my area of research	SAS/SPSS, SigmaPlot, Biplot, PAST, MEGA	Yes
2016-06-01 17:08:56	Take me to the survey	49	Biology	No			2	1	Yes	No	0.3	Statistics	Undergraduate	It's free, Packages exist specific to my topic area, Open source resources, Supported on multiple platforms (Mac, PC, Linux)	Steep learning curve, Students rarely learn the language of R, just how to get by with it	Yes			Yes	16	Statistical analysis, Modeling, Generating figures, Bioinformatics	Packages specific to my research exist, It's free and open source, It is the standard in my area of research	None	Yes
2016-06-01 17:10:34	Take me to the survey	48	Biology	No			8	0	Yes	No	1	Population genetic and evolution (for simulations)	Undergraduate	It's free, Open source resources	Steep learning curve	Yes			Yes	10	Statistical analysis, Modeling, Generating figures, Bioinformatics	Packages specific to my research exist, It's free and open source, It is the standard in my area of research	MATLAB	Yes
2016-06-01 17:13:11	Take me to the survey	35	School of Environment & Biology	No			5	0	No								Our University buys licenses for other stats programs, I don't use any stats programs in courses I teach. In two courses with labs, students do simple statistical analyses, but I teach them how to do them on Excel spreadsheets (not Excel stats), and allow them to use any stat package they know if they know one.	5	No					Yes
2016-06-01 17:21:18	Take me to the survey	32	Statistics	Yes	20	14	0	0	Yes	No	1	Statistics, Bioinformatics, probability	Both	It's free, Packages exist specific to my topic area, Open source resources, Supported on multiple platforms (Mac, PC, Linux), it is the most commonly used stat language	Steep learning curve	Yes			Yes		Statistical analysis, Generating figures, simulation studies	Packages specific to my research exist, It's free and open source, It is the standard in my area of research	MATLAB	Yes
2016-06-01 17:21:24	Take me to the survey	50	Biology	No			5	2	No								My classes don't require statistical analyses, plotting, or modeling	2	Yes		Statistical analysis, Generating figures, Bioinformatics	Packages specific to my research exist, It's free and open source, It is the standard in my area of research	SAS/SPSS	Yes
2016-06-01 17:41:28	Take me to the survey	48	Biology	No			3	1	Yes	No	0.75	Statistics	Both	It's free, Diversity of available methods	Students rarely learn the language of R, just how to get by with it	Yes			Yes	3	Statistical analysis, Generating figures	Packages specific to my research exist, It's free and open source	DataDesk	No
2016-06-01 18:08:57	Take me to the survey	27	Computer Science	No			1	2	Yes	Yes	0.3	Data Mining	Both	It's free, Packages exist specific to my topic area, Open source resources, Supported on multiple platforms (Mac, PC, Linux)	There are too many options within R, Arrays are too complicated	Yes			Yes	5	Statistical analysis, Data mining	Packages specific to my research exist, It's free and open source	None	No
2016-06-01 18:57:22	Take me to the survey	50		No			4	2	Yes	No	1	The R language itself, Statistics	Undergraduate	Open source resources	Steep learning curve	Yes			Yes	20	Statistical analysis, Generating figures	Packages specific to my research exist, It's free and open source	MATLAB	No
2016-06-01 19:00:02	Take me to the survey	46	Biology	No			2	0	Yes	No	0.5	Statistics	Undergraduate	It's free, Supported on multiple platforms (Mac, PC, Linux)	There are too many options within R	Yes			Yes	3	Statistical analysis	Packages specific to my research exist	SAS/SPSS	No
2016-06-01 20:56:37	Take me to the survey	46	Biology	No			2	1	Yes	Yes	1	The R language itself, Statistics	Both	It's free, Packages exist specific to my topic area, Supported on multiple platforms (Mac, PC, Linux)	convincing colleagues that it is feasible	Yes			Yes	14	Statistical analysis, Generating figures	Packages specific to my research exist, It's free and open source, It is the standard in my area of research	None	Yes
2016-06-02 02:11:25	Take me to the survey	32	Biology	No			2	1	No								I use Matlab and NetLogo.	4	No					No
2016-06-02 03:13:51	Take me to the survey	18	Biology	No			2	1	Yes	No	0.33	Statistics, Ecological modeling	Both	It's free, Open source resources, Supported on multiple platforms (Mac, PC, Linux)	Steep learning curve	Yes			Yes	10	Statistical analysis, Modeling, Generating figures	Packages specific to my research exist, It's free and open source	None	Yes
2016-06-02 08:54:15	Take me to the survey	49	Biology	No			4	0	No								My classes don't require statistical analyses, plotting, or modeling	5	Yes	0.5	Statistical analysis, Generating figures	It's free and open source, It is the standard in my area of research	None	No
2016-06-02 09:14:04	I DO NOT wish to participate
2016-06-02 09:35:23	Take me to the survey	24	Mathematics	No			2	1	No								My classes don't require statistical analyses, plotting, or modeling	1	No					No
2016-06-02 09:37:55	Take me to the survey	60	Biology	No			4	0	No								My classes don't require statistical analyses, plotting, or modeling	7	No					No
2016-06-02 09:53:25	Take me to the survey	56	Statistics	No			3		Yes	No	1	Statistics	Both	It's free, Open source resources, Supported on multiple platforms (Mac, PC, Linux)	Most people teaching it do not know enough programming. Students know more.	Yes			Yes	20	Statistical analysis, To deliver my (data visualization) research	Packages specific to my research exist, It is the standard in my area of research	None	Yes
2016-06-02 09:54:54	Take me to the survey	37	Biology	No			4	1	No								I am totally unfamiliar with R and it's capabilities	4	No					No
2016-06-02 10:26:29	Take me to the survey	37	Biology	No			4	1	No								Statistics or data analysis is such a small component of any of my courses that I do not also have the time to teach R before hand	10	Yes		Statistical analysis, Generating figures	Packages specific to my research exist, It's free and open source	Jmp	No
2016-06-02 10:52:51	Take me to the survey	33	Biology	No			3	1	Yes	No	0.5	Statistics	Both	Packages exist specific to my topic area	Steep learning curve, There are too many options within R, Students rarely learn the language of R, just how to get by with it	Yes			Yes	8	Statistical analysis	Packages specific to my research exist	Statistica	No
2016-06-02 11:03:50	Take me to the survey	26	Biology	No			3	0	No								I am totally unfamiliar with R and it's capabilities, Our University buys licenses for other stats programs, My classes don't require statistical analyses, plotting, or modeling	2	No					No
2016-06-02 11:57:46	Take me to the survey	57	Math and stats	No			2	2	Yes	No	0.5	Statistics	Graduate	It's free, Packages exist specific to my topic area, Open source resources	No menu driven options	Yes			Yes		Statistical analysis, Modeling, Generating figures, Simulations	Packages specific to my research exist, It's free and open source, It is the standard in my area of research	SAS/SPSS	Yes
2016-06-02 12:17:51	Take me to the survey	47	Biology	No			2	0	Yes	Yes		Statistics	Both	It's free, Packages exist specific to my topic area, Open source resources, Supported on multiple platforms (Mac, PC, Linux), Makes one think about the analysis	Steep learning curve, Students rarely learn the language of R, just how to get by with it	Yes			Yes		Statistical analysis, Generating figures	It's free and open source, Flexibility of programming language	None	No
2016-06-02 12:56:46	Take me to the survey	46	Biology	No			2	1	Yes	No	0.5	Statistics	Both	It's free, Supported on multiple platforms (Mac, PC, Linux)	There are too many options within R, Students rarely learn the language of R, just how to get by with it	Yes			Yes		Statistical analysis, Generating figures	Packages specific to my research exist, It is the standard in my area of research	SAS/SPSS	No
2016-06-02 13:15:32	Take me to the survey	60	Chemistry	No			3	1	No								I use Matlab. But I am open to considering R in the future	8	No					Yes
2016-06-02 13:27:57	Take me to the survey	32	Biology	No			3	1	No								Our University buys licenses for other stats programs	6	Yes	3	Statistical analysis, Modeling	It's free and open source, It is the standard in my area of research	SAS/SPSS	No
2016-06-02 17:25:31	Take me to the survey	38	Statistics	No			4	1	Yes	No	0.75	Statistics	Both	It's free, Packages exist specific to my topic area		Yes			Yes	4	Statistical analysis	Packages specific to my research exist	MATLAB	Yes
2016-06-02 18:09:15	Take me to the survey	59	Biology	Yes	29	0	2	0	No								Our University buys licenses for other stats programs	5	No					No
2016-06-02 19:43:42	Take me to the survey	48	Biology	No			2	0	No								My classes don't require statistical analyses, plotting, or modeling	9	No					Yes
2016-06-02 22:48:47	Take me to the survey	32	Statistics	No			3	0	Yes	No	0.2	Statistics	Undergraduate	It's free, Supported on multiple platforms (Mac, PC, Linux)	Steep learning curve, Students rarely learn the language of R, just how to get by with it	Yes			Yes	10	Statistical analysis, Modeling, Generating figures	Packages specific to my research exist, It's free and open source, It is the standard in my area of research	None	No
2016-06-03 03:39:56	Take me to the survey	22	Mathematics and Computing	No			4	0	Yes	Yes	0.15	The R language itself, Statistics, RCmdr	Undergraduate	It's free, Packages exist specific to my topic area, Open source resources, Supported on multiple platforms (Mac, PC, Linux)	Steep learning curve, There are too many options within R, Students rarely learn the language of R, just how to get by with it, RCmdr has bugs	Yes			Yes	11	Statistical analysis, Modeling, Generating figures, Operations Research	Packages specific to my research exist, It's free and open source, It is the standard in my area of research	MATLAB, SAS/SPSS, MINITAB	Yes
2016-06-03 04:26:04	Take me to the survey	48	Biology	No			2	1	No								I am totally unfamiliar with R and it's capabilities	10	Yes	3	Statistical analysis	Packages specific to my research exist, It's free and open source	SAS/SPSS, JMP, phylogenetic programs	Yes
2016-06-03 07:59:24	Take me to the survey	17	Mathematics	No			8	1	No								My classes don't require statistical analyses, plotting, or modeling	8	No					Yes
2016-06-03 11:17:24	Take me to the survey	49	Mathematics and Statistics	No			3	1	No								Our University buys licenses for other stats programs	10	Yes	13	Statistical analysis, Modeling	Packages specific to my research exist, It's free and open source	OpenBUGS, STAN	No
2016-06-03 11:49:46	Take me to the survey	20	CS and Biology	No			3	3	Yes	Yes	0.3	The R language itself, Statistics, Bioinformatics	Both	It's free, Packages exist specific to my topic area, Supported on multiple platforms (Mac, PC, Linux)	Steep learning curve	Yes			Yes	10	Statistical analysis, Generating figures, Bioinformatics	Packages specific to my research exist, It's free and open source	None	Yes
2016-06-03 12:23:14	Take me to the survey	43	Biology	No			2	1	No								My classes don't require statistical analyses, plotting, or modeling	8	Yes	8	Statistical analysis	It's free and open source, It is the standard in my area of research		No
2016-06-03 13:12:32	Take me to the survey	34	Biology	No			5	0	No								My classes don't require statistical analyses, plotting, or modeling	2	Yes		Statistical analysis, Modeling, Generating figures	Packages specific to my research exist, It's free and open source, It is the standard in my area of research	JMP	No
2016-06-03 15:42:21	Take me to the survey	59	Mathematics	No			5	0	Yes	No	0.4	Statistics	Undergraduate	It's free, Open source resources	Steep learning curve, Students rarely learn the language of R, just how to get by with it	Yes			Yes	5	Statistical analysis, Modeling, Generating figures	Packages specific to my research exist, It's free and open source	SAS/SPSS	Yes
2016-06-04 00:47:35	Take me to the survey	32	Biology	Yes	50	4	2	1	No								My classes don't require statistical analyses, plotting, or modeling	8	Yes	5	Statistical analysis, Bioinformatics	Packages specific to my research exist, It's free and open source	None	No
2016-06-04 21:01:49	Take me to the survey	56	Biology	No			2	1	Yes	No	0.33	Statistics	Graduate	It's free	Steep learning curve	No			No					Yes
2016-06-05 02:39:00	Take me to the survey	32	Statistics	No			0	1	Yes	Yes	NA	The R language itself, Statistics, Bioinformatics	Both	It's free, Packages exist specific to my topic area, Open source resources, Supported on multiple platforms (Mac, PC, Linux), it is more focused on data than any alternatives	it requires coding	Yes			Yes	20	Statistical analysis, Modeling, Generating figures, Bioinformatics, data wrangling	Packages specific to my research exist, It's free and open source, It is the standard in my area of research	None	Yes
2016-06-06 09:45:11	Take me to the survey	33	Biology	No			1	1	No								We use Excel for very basic stats because students turn out not to have this basic life skill.	7	Yes	5	Statistical analysis, Bioinformatics	Packages specific to my research exist, It's free and open source, It is the standard in my area of research	SAS/SPSS	No
2016-06-06 10:39:43	Take me to the survey	4	Mathematics	No			2	1	No								My classes don't require statistical analyses, plotting, or modeling	10	No					Yes
2016-06-08 12:36:55	Take me to the survey	23	Mathematics	Yes	40	8	5	0	No								I am totally unfamiliar with R and it's capabilities	0	No					No
2016-06-10 17:34:49	Take me to the survey	56	Statistics	No			12	4	Yes	No	0.33	Statistics	Both	It's free, Open source resources, easy to learn	a bit too black-box unless you go looking into the code	Yes			Yes	10	Statistical analysis, Generating figures	It's free and open source	None	Yes
2016-06-14 10:36:15	Take me to the survey	51	Mathematics	No			3	1	No								I am totally unfamiliar with R and it's capabilities	8	No					No
