# Supplementary material for: Approaches to R education in Canadian universities
Source: F1000Res. 2016 Nov 30;5:2802. [Version 1] doi: 10.12688/f1000research.10232.1 (PMC5166589; doi:10.12688/f1000research.10232.1)
Supplement: Supplementary file 2 [file f1000research-5-11021-s0001.tgz]

Archive with 1 entries (1 files):
- b7649dd5-4d52-4878-a779-8caeecd2f7bc.docx
