# Supplementary material for: Approaches to R education in Canadian universities
Source: F1000Res. 2016 Nov 30;5:2802. [Version 1] doi: 10.12688/f1000research.10232.1 (PMC5166589; doi:10.12688/f1000research.10232.1)
Supplement: Supplementary file 4 [file f1000research-5-11021-s0003.tgz]

Archive with 1 entries (1 files):
- ae5a9fa8-571a-4bcf-86c6-937f52e58111.docx
